# Supplementary material for: RNA N6-methyladenosine modulates endothelial atherogenic responses to disturbed flow in mice
Source: eLife. 2022 Jan 10;11:e69906. doi: 10.7554/eLife.69906 (PMC8794471; doi:10.7554/eLife.69906)
Supplement: Figure 1—source data 1. [file elife-69906-fig1-data1.zip]

Archive with 16 entries (14 files):
- Figure 1-source data 1.xlsx
- Figure 1-source data 1/fig 1B/
- Figure 1-source data 1/fig 1B/GAPDH.tiff
- Figure 1-source data 1/fig 1B/METTL14.tiff
- Figure 1-source data 1/fig 1B/METTL16.tiff
- Figure 1-source data 1/fig 1B/METTL3.tiff
- Figure 1-source data 1/fig 1B/virillizer.Tif
- Figure 1-source data 1/fig 1B/WTAP.tiff
- Figure 1-source data 1/fig 1D/
- Figure 1-source data 1/fig 1D/GAPDH.tiff
- Figure 1-source data 1/fig 1D/METTL14.tiff
- Figure 1-source data 1/fig 1D/METTL16.tiff
- Figure 1-source data 1/fig 1D/METTL3.tiff
- Figure 1-source data 1/fig 1D/virillizer.tiff
- Figure 1-source data 1/fig 1D/WTAP.tiff
- figure 1-source data 1.pptx
