# Supplementary material for: RNA N6-methyladenosine modulates endothelial atherogenic responses to disturbed flow in mice
Source: eLife. 2022 Jan 10;11:e69906. doi: 10.7554/eLife.69906 (PMC8794471; doi:10.7554/eLife.69906)
Supplement: Figure 2—source data 1. [file elife-69906-fig2-data1.zip]

Archive with 7 entries (7 files):
- figure 2-source data-1.pptx
- Figure 2-source data 1.xlsx
- figure 2-source data 1/CD31.tiff
- figure 2-source data 1/GAPDH.tiff
- figure 2-source data 1/METTL3.tiff
- figure 2-source data 1/SMA.tiff
- figure 2-source data 1/VCAM-1.tiff
