# Supplementary material for: RNA N6-methyladenosine modulates endothelial atherogenic responses to disturbed flow in mice
Source: eLife. 2022 Jan 10;11:e69906. doi: 10.7554/eLife.69906 (PMC8794471; doi:10.7554/eLife.69906)
Supplement: Figure 4—source data 1. [file elife-69906-fig4-data1.zip]

Archive with 38 entries (34 files):
- Figure 4-source data 1.xlsx
- Figure 4-source data 1.pptx
- Figure 4-source data 1/fig4 A/
- Figure 4-source data 1/fig4 A/AKT.tiff
- Figure 4-source data 1/fig4 A/EGFR.tiff
- Figure 4-source data 1/fig4 A/ERK-6.tiff
- Figure 4-source data 1/fig4 A/flag.tiff
- Figure 4-source data 1/fig4 A/GAP-1.tiff
- Figure 4-source data 1/fig4 A/GAP-2.tiff
- Figure 4-source data 1/fig4 A/P-AKT.tiff
- Figure 4-source data 1/fig4 A/P-EGFR.tiff
- Figure 4-source data 1/fig4 A/p-erk-3-9_╕▒▒╛-2.tiff
- Figure 4-source data 1/fig4 A/VCAM-1.tiff
- Figure 4-source data 1/fig4 C/
- Figure 4-source data 1/fig4 C/EGFR.tiff
- Figure 4-source data 1/fig4 C/GAPDH.tiff
- Figure 4-source data 1/fig4 C/p-EGFR.tiff
- Figure 4-source data 1/fig4 E/
- Figure 4-source data 1/fig4 E/AKT.tiff
- Figure 4-source data 1/fig4 E/EGFR.tiff
- Figure 4-source data 1/fig4 E/ERK.tiff
- Figure 4-source data 1/fig4 E/GAP1.tiff
- Figure 4-source data 1/fig4 E/GAP2.tiff
- Figure 4-source data 1/fig4 E/P-AKT.tiff
- Figure 4-source data 1/fig4 E/p-EGFR.tiff
- Figure 4-source data 1/fig4 E/P-ERK.tiff
- Figure 4-source data 1/fig4 E/VCAM-1.tiff
- Figure 4-source data 1/fig4 G/
- Figure 4-source data 1/fig4 G/AKT.tiff
- Figure 4-source data 1/fig4 G/EGFR-10.tiff
- Figure 4-source data 1/fig4 G/erk.tiff
- Figure 4-source data 1/fig4 G/GAP-1.tiff
- Figure 4-source data 1/fig4 G/GAP-2.tiff
- Figure 4-source data 1/fig4 G/METTL3.tiff
- Figure 4-source data 1/fig4 G/P-AKT.tiff
- Figure 4-source data 1/fig4 G/p-EGFR-5-7.tiff
- Figure 4-source data 1/fig4 G/P-ERK.tiff
- Figure 4-source data 1/fig4 G/VCAM-1.tiff
