# Supplementary material for: RNA N6-methyladenosine modulates endothelial atherogenic responses to disturbed flow in mice
Source: eLife. 2022 Jan 10;11:e69906. doi: 10.7554/eLife.69906 (PMC8794471; doi:10.7554/eLife.69906)
Supplement: Figure 6—source data 1. [file elife-69906-fig6-data1.zip]

Archive with 1 entries (1 files):
- Figure 6-source data 1.xlsx
